# Supplementary material for: Controllable Synthesis of Hybrid Dendrimers Composed of a Carbosilane Core and an Aromatic Shell: Does Size Matter?
Source: Int J Mol Sci. 2022 Dec 7;23(24):15461. doi: 10.3390/ijms232415461 (PMC9779566; doi:10.3390/ijms232415461)
Supplement: Supplementary file 1 [file ijms-23-15461-s001.zip]

Archive with 1 entries (1 files):
- ijms-2055536-supplementary.pdf
